# Supplementary material for: Exploring Study Design Foibles in Randomized Controlled Trials on Convalescent Plasma in Hospitalized COVID-19 Patients
Source: Life (Basel). 2024 Jun 22;14(7):792. doi: 10.3390/life14070792 (PMC11278192; doi:10.3390/life14070792)
Supplement: Supplementary file 1 [file life-14-00792-s001.zip]

Archive with 1 entries (1 files):
- life-2995251-supplementary.pdf
